# Supplementary material for: Gut microbiota regulation of P-glycoprotein in the intestinal epithelium in maintenance of homeostasis
Source: Microbiome. 2021 Sep 7;9:183. doi: 10.1186/s40168-021-01137-3 (PMC8425172; doi:10.1186/s40168-021-01137-3)
Supplement: Supplementary file 3 — Additional file 2: Data S1. Kegg orthology (KO) groups correlated with P-gp expression. Shown are p-values and rho coefficients from Spearman correlation test of each KO group identified through whole genome sequencing that are significantly (p < 0.05) correlated (positively or negatively) with P-gp expression data generated from western blot densitometry. [file 40168_2021_1137_MOESM3_ESM.xlsx]

## Sheet: DataS1_genesKOSpearmansig
pvalues and rho coefficient resulting from Spearman correlation test of microbial KO groups and P-gp expression
KOnum	pvalues	rhovalues
K06412	1.59e-05	0.625592
K03205	5.55e-05	0.59288
K03518	8.92e-05	0.579481
K00158	0.000112008	0.572848
K07979	0.000120983	0.570568
K18785	0.000132734	0.567803
K07727	0.0001485	0.564423
K01442	0.000160692	0.562024
K06284	0.000171137	0.560096
K00626	0.000208285	0.554006
K06392	0.000248607	0.548417
K09963	0.000275799	0.545092
K03070	0.000281141	0.544474
K03046	0.000307989	0.541518
K01006	0.000344431	0.537856
K01304	0.000388696	0.533849
K00033	0.000406272	0.532371
K01955	0.000424972	0.53086
K01534	0.000445252	0.529287
K19309	0.000472561	0.527267
K06283	0.00052831	0.523449
K06948	0.000540999	0.522631
K03706	0.000570279	0.520806
K09698	0.000575227	0.520506
K03294	0.000587867	0.51975
K09157	0.000694011	0.513916
K09748	0.000722476	0.512488
K16786	0.000725776	0.512325
K16787	0.000830709	0.507477
K02773	0.000917723	0.503855
K01215	0.00103521	0.49942
K01372	0.00103545	0.499412
K03091	0.00111839	0.496544
K01996	0.00130683	0.49067
K09772	0.00147176	0.486117
K01805	0.00155674	0.483944
K06148	0.0015727	0.483548
K04094	0.00169738	0.480568
K08884	0.0018505	0.477163
K09762	0.00199868	0.474096
K06216	0.0020193	0.473685
K01677	0.00208815	0.47234
K07305	0.00211736	0.471781
K07456	0.00215998	0.470978
K00986	0.00234794	0.467593
K19005	0.00246756	0.46556
K07023	0.00285333	0.459548
K02120	0.00305952	0.456621
K10254	0.00308562	0.456263
K07496	0.00308762	0.456235
K00874	0.00309781	0.456096
K13789	0.00328113	0.453662
K06398	0.00354917	0.450308
K19158	0.00357997	0.449937
K06023	0.00374838	0.447955
K01641	0.00386643	0.446612
K00248	0.0039896	0.445249
K00564	0.00418257	0.443184
K01989	0.00432273	0.441736
K02808	0.00437177	0.441239
K02809	0.00437177	0.441239
K02810	0.00437177	0.441239
K01595	0.00439379	0.441018
K01870	0.00454518	0.43952
K03705	0.00462155	0.43878
K01715	0.00470717	0.437964
K07171	0.0049256	0.435939
K03486	0.00525333	0.433041
K16012	0.0052925	0.432705
K19002	0.00555603	0.430501
K09384	0.00666657	0.422105
K15051	0.00686339	0.420745
K19350	0.00696422	0.420061
K10118	0.00717443	0.418662
K01575	0.00718122	0.418618
K09787	0.00723589	0.41826
K06198	0.00748723	0.416645
K00016	0.00751465	0.416472
K07533	0.00769549	0.415342
K02796	0.00800747	0.413445
K07284	0.00805844	0.413141
K03799	0.00843371	0.410954
K18672	0.00847565	0.410715
K08659	0.0087113	0.409389
K17320	0.00888018	0.408458
K02203	0.00888464	0.408434
K19310	0.00921011	0.406682
K12269	0.00943339	0.40551
K05340	0.0097685	0.403796
K17073	0.00995897	0.402844
K17074	0.00995897	0.402844
K02755	0.0106206	0.399653
K02756	0.0106206	0.399653
K02757	0.0106206	0.399653
K18104	0.0107427	0.399083
K00563	0.0109765	0.398007
K11144	0.0113842	0.396175
K07491	0.0114964	0.395681
K00805	0.0119221	0.393843
K00383	0.0121296	0.392967
K17319	0.0121955	0.392691
K03581	0.0124389	0.391684
K16924	0.0128289	0.390106
K06967	0.0128931	0.38985
K08368	0.0134317	0.387744
K05946	0.0136041	0.387085
K14540	0.0138804	0.386043
K02027	0.0139059	0.385948
K00087	0.0140109	0.385558
K12574	0.0147387	0.382917
K00980	0.0153741	0.380699
K11050	0.016098	0.378266
K00170	0.0166081	0.376606
K04095	0.0176916	0.373218
K01430	0.0180587	0.37211
K00074	0.0192371	0.368676
K03492	0.020418	0.365407
K00857	0.0206063	0.364901
K03048	0.0219238	0.361461
K00897	0.0222315	0.360683
K00662	0.0224259	0.360196
K02042	0.023873	0.356677
K02124	0.0247085	0.354725
K18220	0.0252885	0.353402
K00574	0.0254705	0.352992
K03710	0.0255591	0.352793
K09155	0.0260957	0.351602
K00174	0.026455	0.350816
K02242	0.0287355	0.346022
K03336	0.0302476	0.343014
K07706	0.0308484	0.341853
K02041	0.0313095	0.340974
K01224	0.0320935	0.339505
K05896	0.0322184	0.339274
K01259	0.0324101	0.33892
K00008	0.0329128	0.338001
K07481	0.0344264	0.335301
K02044	0.035563	0.333337
K12268	0.0367429	0.331352
K02244	0.0383245	0.328771
K06994	0.0396463	0.32668
K00346	0.039763	0.326498
K06605	0.0400305	0.326082
K02238	0.0402118	0.325802
K07009	0.0410098	0.324581
K07473	0.041435	0.323938
K06223	0.0414727	0.323882
K01838	0.0425631	0.322259
K03856	0.0436516	0.320672
K00571	0.0445514	0.319384
K07484	0.0456203	0.317881
K01187	0.0464881	0.316682
K03696	0.0482119	0.314353
K07793	0.048458	0.314026
K13256	0.0478279	-0.314866
K03076	0.0481943	-0.315009
K01155	0.0461605	-0.317133
K03643	0.0454413	-0.318131
K02470	0.0441733	-0.320638
K02600	0.0431487	-0.322139
K00088	0.0422682	-0.323452
K03768	0.0418954	-0.324015
K02836	0.04128	-0.324953
K02864	0.0411578	-0.325141
K02967	0.0403108	-0.326454
K01599	0.0369137	-0.331069
K06726	0.0356781	-0.333141
K00962	0.0358499	-0.333771
K01079	0.0348561	-0.334552
K09954	0.0340504	-0.335963
K05984	0.0334645	-0.337005
K07644	0.0334645	-0.337005
K08159	0.0334645	-0.337005
K03737	0.033622	-0.337711
K07095	0.0329087	-0.338008
K00758	0.0326416	-0.338495
K00892	0.0326416	-0.338495
K02160	0.0326416	-0.338495
K03528	0.0326416	-0.338495
K03834	0.0326416	-0.338495
K04774	0.0326416	-0.338495
K06076	0.0326416	-0.338495
K06194	0.0326416	-0.338495
K07724	0.0326416	-0.338495
K07799	0.0326416	-0.338495
K12339	0.0326416	-0.338495
K13683	0.0326416	-0.338495
K14062	0.0326416	-0.338495
K15396	0.0326416	-0.338495
K05814	0.0314381	-0.340731
K06960	0.031117	-0.34134
K01478	0.0309036	-0.341747
K09702	0.030831	-0.342964
K01963	0.0300835	-0.343334
K01494	0.0292307	-0.345022
K02907	0.0291406	-0.346341
K10806	0.0281594	-0.347202
K01756	0.0281461	-0.348405
K01933	0.0274407	-0.349906
K06871	0.0246853	-0.356098
K00973	0.0242887	-0.357036
K06925	0.0236123	-0.357297
K00645	0.0238976	-0.357974
K03497	0.0235885	-0.358724
K01869	0.0227557	-0.360788
K09760	0.022607	-0.361163
K05606	0.0223854	-0.361726
K01890	0.022312	-0.361914
K02988	0.02166	-0.363602
K03612	0.0207263	-0.36458
K09988	0.0207263	-0.36458
K00561	0.0201591	-0.36611
K02477	0.0197095	-0.367349
K01676	0.0192669	-0.368591
K01872	0.019536	-0.369418
K03613	0.0194705	-0.369606
K03413	0.0191459	-0.370544
K01995	0.0182174	-0.371637
K01997	0.0182072	-0.371667
K14761	0.0180857	-0.372029
K10773	0.0177715	-0.374672
K03885	0.0169071	-0.375653
K18234	0.0174115	-0.375797
K07588	0.0167101	-0.378049
K03522	0.0166527	-0.378236
K07192	0.0164817	-0.378799
K01424	0.0163121	-0.379362
K01198	0.0157592	-0.379393
K03976	0.0156626	-0.379718
K00046	0.0161999	-0.379737
K09888	0.0154489	-0.380443
K03798	0.0159222	-0.380675
K09117	0.0159222	-0.380675
K01886	0.0158123	-0.381051
K01687	0.0156486	-0.381614
K00929	0.0155403	-0.381989
K00764	0.0154864	-0.382176
K00111	0.0148285	-0.382598
K00299	0.0148285	-0.382598
K02301	0.0148285	-0.382598
K03784	0.0148285	-0.382598
K10441	0.0148152	-0.382646
K00108	0.0146585	-0.383202
K01739	0.0146585	-0.383202
K02818	0.0146585	-0.383202
K02819	0.0146585	-0.383202
K05786	0.0146585	-0.383202
K07146	0.0146585	-0.383202
K06191	0.0146492	-0.383235
K10974	0.0146492	-0.383235
K13053	0.0146492	-0.383235
K16092	0.0146492	-0.383235
K00116	0.01449	-0.383806
K00547	0.01449	-0.383806
K00681	0.01449	-0.383806
K01255	0.01449	-0.383806
K01895	0.01449	-0.383806
K02749	0.01449	-0.383806
K02750	0.01449	-0.383806
K02799	0.01449	-0.383806
K02800	0.01449	-0.383806
K03484	0.01449	-0.383806
K03762	0.01449	-0.383806
K05845	0.01449	-0.383806
K05846	0.01449	-0.383806
K10009	0.01449	-0.383806
K10026	0.01449	-0.383806
K10440	0.01449	-0.383806
K11733	0.01449	-0.383806
K11737	0.01449	-0.383806
K11928	0.01449	-0.383806
K04081	0.0143075	-0.384468
K05844	0.0143075	-0.384468
K07137	0.0147998	-0.384615
K09790	0.0146451	-0.385178
K16212	0.0145938	-0.385366
K01090	0.0144409	-0.385929
K18682	0.0141892	-0.386867
K01945	0.01404	-0.38743
K06997	0.0131552	-0.388816
K07301	0.0128366	-0.390075
K01201	0.0130323	-0.39137
K02472	0.0130323	-0.39137
K03606	0.0122107	-0.392628
K03439	0.0126198	-0.393058
K03977	0.0125747	-0.393246
K01468	0.0125297	-0.393433
K01625	0.0119389	-0.393771
K04072	0.0117974	-0.394375
K03615	0.0122626	-0.394559
K02014	0.0122185	-0.394747
K09710	0.0121746	-0.394934
K03101	0.0120872	-0.39531
K07507	0.0120437	-0.395497
K02002	0.0120004	-0.395685
K07045	0.0119571	-0.395872
K14742	0.0119571	-0.395872
K02888	0.0115321	-0.397749
K01818	0.0113245	-0.398687
K03496	0.0112424	-0.399062
K03526	0.0110796	-0.399812
K06181	0.010268	-0.401332
K13043	0.0106816	-0.401689
K01610	0.0104872	-0.402627
K03521	0.0104872	-0.402627
K00048	0.0104487	-0.402814
K03734	0.0104487	-0.402814
K08303	0.0103721	-0.403189
K06077	0.00981323	-0.403571
K02503	0.00950464	-0.405142
K01960	0.00984897	-0.405816
K03625	0.0092638	-0.406398
K01902	0.00925296	-0.406455
K02377	0.00970376	-0.406567
K03469	0.00956039	-0.407317
K11068	0.00956039	-0.407317
K00926	0.00898503	-0.407888
K01950	0.00934876	-0.408443
K07214	0.00920993	-0.409193
K12343	0.00920993	-0.409193
K01876	0.00907288	-0.409944
K18928	0.00890405	-0.410882
K00432	0.00880406	-0.411445
K01496	0.00823408	-0.412107
K00041	0.00867225	-0.412195
K01841	0.00863956	-0.412383
K03536	0.00811006	-0.412835
K07407	0.00850989	-0.413133
K07738	0.00844568	-0.413508
K03453	0.00789045	-0.414149
K02970	0.00825557	-0.414634
K02058	0.00779656	-0.41472
K07220	0.00819302	-0.415009
K01520	0.00816191	-0.415197
K02560	0.00770639	-0.415274
K07115	0.00813089	-0.415385
K08289	0.00809998	-0.415572
K01925	0.00803846	-0.415947
K12410	0.00800785	-0.416135
K08591	0.00756501	-0.416155
K01808	0.00755008	-0.416248
K04762	0.00797734	-0.416323
K18929	0.00797734	-0.416323
K00176	0.00752028	-0.416436
K18829	0.0073339	-0.417624
K01755	0.00764834	-0.418386
K00950	0.00756068	-0.418949
K04068	0.00750272	-0.419325
K02034	0.00704246	-0.419536
K01802	0.00744515	-0.4197
K09816	0.00744515	-0.4197
K02420	0.00700951	-0.419756
K02945	0.00741651	-0.419887
K03551	0.00738796	-0.420075
K01847	0.00735951	-0.420263
K00700	0.00733116	-0.42045
K09955	0.00727473	-0.420826
K12308	0.0071908	-0.421388
K09798	0.00676677	-0.421408
K07139	0.00716301	-0.421576
K03315	0.00713531	-0.421764
K03978	0.00702544	-0.422514
K01089	0.00694401	-0.423077
K03701	0.00694401	-0.423077
K04653	0.00650506	-0.423247
K03783	0.00691705	-0.423265
K04079	0.00689018	-0.423452
K00848	0.00675718	-0.42439
K00537	0.00632236	-0.424569
K01873	0.00673085	-0.424578
K03436	0.00673085	-0.424578
K09469	0.00670461	-0.424765
K06147	0.00662642	-0.425328
K01710	0.00660054	-0.425516
K06187	0.00660054	-0.425516
K02028	0.00657474	-0.425704
K03695	0.00654903	-0.425891
K02549	0.00611647	-0.426099
K02935	0.00632153	-0.42758
K01620	0.00629668	-0.427767
K07133	0.00629668	-0.427767
K10947	0.00627192	-0.427955
K00784	0.00624724	-0.428143
K02001	0.00624724	-0.428143
K02117	0.00619814	-0.428518
K02343	0.00605284	-0.429644
K10679	0.00565983	-0.429657
K01580	0.00602891	-0.429831
K07240	0.00600507	-0.430019
K08679	0.00555923	-0.430475
K05989	0.00591051	-0.430769
K02806	0.00551356	-0.43085
K07636	0.00549818	-0.430977
K02435	0.00548684	-0.431071
K03534	0.00584045	-0.431332
K09458	0.00581726	-0.43152
K03332	0.00574816	-0.432083
K09861	0.00572528	-0.43227
K17758	0.00570249	-0.432458
K17759	0.00570249	-0.432458
K03826	0.00529591	-0.432676
K00766	0.0056121	-0.433208
K08217	0.00511317	-0.434261
K03385	0.00541328	-0.434897
K02856	0.00539157	-0.435084
K01133	0.00534838	-0.43546
K00527	0.00526291	-0.43621
K07282	0.00526291	-0.43621
K04651	0.00489345	-0.436232
K07238	0.00488686	-0.436292
K06201	0.00522063	-0.436585
K00844	0.0051996	-0.436773
K07011	0.00517864	-0.436961
K02334	0.00513694	-0.437336
K12251	0.0047321	-0.437729
K11754	0.00507495	-0.437899
K00949	0.00505443	-0.438086
K06898	0.00467235	-0.438294
K02049	0.00501361	-0.438462
K03589	0.00501361	-0.438462
K07052	0.00501361	-0.438462
K02121	0.00493284	-0.439212
K00031	0.00491282	-0.4394
K18707	0.004873	-0.439775
K01804	0.0048532	-0.439962
K04654	0.0048138	-0.440338
K01935	0.00445361	-0.44042
K03605	0.00445057	-0.440451
K19411	0.00442686	-0.440687
K03473	0.00477469	-0.440713
K01627	0.00475524	-0.440901
K00210	0.00471654	-0.441276
K01338	0.00471654	-0.441276
K02519	0.00471654	-0.441276
K07729	0.00471654	-0.441276
K09793	0.00436135	-0.441344
K02834	0.00434572	-0.441503
K06001	0.00467811	-0.441651
K04759	0.00432906	-0.441672
K01644	0.00430317	-0.441936
K01962	0.00430317	-0.441936
K01922	0.00428624	-0.442109
K00180	0.00460209	-0.442402
K00849	0.00458325	-0.442589
K01686	0.00458325	-0.442589
K02825	0.00458325	-0.442589
K06167	0.00456448	-0.442777
K02051	0.00421961	-0.442798
K07091	0.00421961	-0.442798
K03655	0.00454578	-0.442964
K03699	0.00449007	-0.443527
K01693	0.00410377	-0.444017
K01163	0.00438045	-0.444653
K07175	0.00438045	-0.444653
K11381	0.00436241	-0.444841
K02005	0.00434443	-0.445028
K01465	0.00430868	-0.445403
K00782	0.0042909	-0.445591
K06143	0.0042909	-0.445591
K02548	0.00425553	-0.445966
K02114	0.00391683	-0.44605
K00175	0.00423794	-0.446154
K06188	0.00423794	-0.446154
K17103	0.00423794	-0.446154
K01952	0.00388876	-0.446362
K01119	0.00420295	-0.446529
K06970	0.00420295	-0.446529
K00611	0.00418555	-0.446717
K07078	0.00418555	-0.446717
K05592	0.00416822	-0.446904
K19225	0.00415094	-0.447092
K01246	0.00379731	-0.447394
K02233	0.0040995	-0.447655
K01665	0.00376452	-0.44777
K11065	0.00408248	-0.447842
K01843	0.00398164	-0.448968
K02371	0.00396504	-0.449156
K07273	0.00396504	-0.449156
K02431	0.00364162	-0.449202
K01775	0.00394851	-0.449343
K01858	0.00394851	-0.449343
K09011	0.00394851	-0.449343
K09825	0.00359129	-0.449801
K02031	0.00359112	-0.449803
K02653	0.00359112	-0.449803
K00943	0.00389928	-0.449906
K07170	0.00389928	-0.449906
K15727	0.00389928	-0.449906
K17733	0.00355716	-0.450211
K01790	0.00386675	-0.450281
K13747	0.00385058	-0.450469
K01934	0.00349566	-0.450959
K02118	0.00378648	-0.45122
K01571	0.00370768	-0.452158
K01926	0.00370768	-0.452158
K06195	0.00338473	-0.452338
K07277	0.00369209	-0.452345
K03666	0.00337152	-0.452505
K01212	0.00367656	-0.452533
K03570	0.00366109	-0.45272
K08225	0.00335165	-0.452757
K00688	0.00333311	-0.452993
K02169	0.00359977	-0.453471
K04085	0.00329539	-0.453477
K06938	0.00329539	-0.453477
K04758	0.00356945	-0.453846
K03313	0.0035244	-0.454409
K02851	0.00321254	-0.454558
K00865	0.00349463	-0.454784
K00373	0.00318533	-0.454919
K01826	0.00318533	-0.454919
K02390	0.00318533	-0.454919
K03592	0.00318533	-0.454919
K03600	0.00318533	-0.454919
K04064	0.00318533	-0.454919
K07322	0.00318533	-0.454919
K12340	0.00318533	-0.454919
K02006	0.00317493	-0.455057
K19405	0.00316567	-0.455181
K07154	0.00316533	-0.455185
K01185	0.00313152	-0.455639
K02192	0.00313152	-0.455639
K02439	0.00313152	-0.455639
K02610	0.00313152	-0.455639
K06905	0.00313152	-0.455639
K07397	0.00313152	-0.455639
K08312	0.00313152	-0.455639
K08363	0.00313152	-0.455639
K09781	0.00313152	-0.455639
K09791	0.00313152	-0.455639
K09917	0.00313152	-0.455639
K00684	0.00310959	-0.455936
K18231	0.0030801	-0.456338
K01011	0.00307851	-0.45636
K03425	0.00307851	-0.45636
K03557	0.00307851	-0.45636
K03599	0.00307851	-0.45636
K03711	0.00307851	-0.45636
K06186	0.00307851	-0.45636
K06956	0.00307851	-0.45636
K07070	0.00307851	-0.45636
K07589	0.00307851	-0.45636
K08723	0.00307851	-0.45636
K09024	0.00307851	-0.45636
K09774	0.00307851	-0.45636
K09891	0.00307851	-0.45636
K11250	0.00307851	-0.45636
K11742	0.00307851	-0.45636
K12973	0.00307851	-0.45636
K13051	0.00307851	-0.45636
K13631	0.00307851	-0.45636
K16348	0.00307851	-0.45636
K18828	0.00307851	-0.45636
K02874	0.00336343	-0.456473
K03742	0.00306873	-0.456494
K03322	0.00334912	-0.45666
K03814	0.00334912	-0.45666
K11932	0.00305229	-0.45672
K01815	0.00333486	-0.456848
K06222	0.00302628	-0.457081
K15833	0.00302628	-0.457081
K03611	0.00300046	-0.457441
K09858	0.00300046	-0.457441
K10003	0.00300046	-0.457441
K09812	0.00327838	-0.457598
K08999	0.00297579	-0.457788
K03823	0.00295587	-0.45807
K00290	0.00320895	-0.458537
K06950	0.00320895	-0.458537
K03744	0.00319523	-0.458724
K01585	0.00315435	-0.459287
K03216	0.00315435	-0.459287
K03925	0.00314083	-0.459475
K07258	0.00314083	-0.459475
K02775	0.00312736	-0.459662
K15581	0.00308725	-0.460225
K00968	0.00280591	-0.460247
K00164	0.00307398	-0.460413
K01619	0.00304759	-0.460788
K00057	0.00303447	-0.460976
K01095	0.00303447	-0.460976
K03816	0.00300838	-0.461351
K03588	0.00272675	-0.461437
K01607	0.00299541	-0.461538
K16264	0.00296962	-0.461914
K00075	0.00268813	-0.462029
K02077	0.00295679	-0.462101
K02067	0.0026755	-0.462224
K18691	0.00293129	-0.462477
K07267	0.00265738	-0.462506
K09125	0.00290599	-0.462852
K07667	0.00289341	-0.463039
K02008	0.0026155	-0.463163
K00381	0.00260768	-0.463287
K06973	0.00260415	-0.463343
K09949	0.00260364	-0.463351
K03321	0.00286839	-0.463415
K03075	0.00258711	-0.463614
K01243	0.00284357	-0.46379
K00425	0.00255138	-0.464187
K02030	0.00279448	-0.46454
K00104	0.00252422	-0.464628
K07478	0.00278232	-0.464728
K06889	0.00277022	-0.464916
K03785	0.00245749	-0.465728
K15987	0.00271037	-0.465854
K00241	0.00244865	-0.465876
K04655	0.00244305	-0.465969
K17828	0.00269854	-0.466041
K00390	0.0024328	-0.466142
K03426	0.00267502	-0.466417
K11527	0.00266332	-0.466604
K07102	0.00240032	-0.466692
K04517	0.00237837	-0.467067
K00852	0.00262851	-0.467167
K01515	0.00236747	-0.467255
K11072	0.00261699	-0.467355
K04652	0.00235442	-0.46748
K01897	0.00260552	-0.467542
K17686	0.00258271	-0.467917
K10536	0.00232804	-0.467939
K00768	0.00231734	-0.468127
K01652	0.00256008	-0.468293
K02291	0.00256008	-0.468293
K01480	0.00230421	-0.468358
K02017	0.00230421	-0.468358
K02552	0.00229235	-0.468568
K01082	0.00253762	-0.468668
K05367	0.00252646	-0.468856
K06864	0.00226972	-0.468971
K03449	0.00225404	-0.469253
K07263	0.00224364	-0.46944
K11755	0.00248224	-0.469606
K09459	0.00247129	-0.469794
K09758	0.00247129	-0.469794
K08680	0.00221933	-0.469882
K00018	0.00246039	-0.469981
K11752	0.00246039	-0.469981
K02433	0.00244953	-0.470169
K02994	0.00244953	-0.470169
K17716	0.00244953	-0.470169
K11085	0.00238523	-0.471295
K01921	0.00236414	-0.47167
K02939	0.00236414	-0.47167
K10800	0.00208914	-0.472321
K00941	0.00231212	-0.472608
K06996	0.00231212	-0.472608
K09014	0.00207315	-0.47263
K01785	0.00230183	-0.472795
K09928	0.00206349	-0.472818
K03060	0.00205856	-0.472914
K07114	0.00227123	-0.473358
K02654	0.00203473	-0.473381
K01448	0.00224099	-0.473921
K02948	0.00224099	-0.473921
K03602	0.00198264	-0.474419
K00627	0.00197828	-0.474506
K03116	0.00197332	-0.474607
K02007	0.00219137	-0.474859
K03495	0.00218156	-0.475047
K03595	0.00218156	-0.475047
K03972	0.00194103	-0.475265
K13292	0.00216207	-0.475422
K00963	0.00192775	-0.475538
K09131	0.00191795	-0.475741
K03657	0.00214272	-0.475797
K03718	0.00214272	-0.475797
K07138	0.00191417	-0.47582
K00185	0.00213311	-0.475985
K00347	0.00213311	-0.475985
K00925	0.00213311	-0.475985
K03685	0.00213311	-0.475985
K00878	0.001893	-0.476262
K11927	0.002114	-0.47636
K01754	0.0021045	-0.476548
K04096	0.0021045	-0.476548
K18095	0.0021045	-0.476548
K03455	0.00208561	-0.476923
K07405	0.00186068	-0.476945
K00801	0.00186003	-0.476959
K01792	0.00184876	-0.4772
K00428	0.00206688	-0.477298
K09810	0.00204829	-0.477674
K16052	0.00204829	-0.477674
K00760	0.00203906	-0.477861
K01629	0.00203906	-0.477861
K01924	0.00203906	-0.477861
K01928	0.00202069	-0.478236
K15725	0.00202069	-0.478236
K03608	0.0017972	-0.478319
K00348	0.00199342	-0.478799
K03601	0.00199342	-0.478799
K03820	0.00199342	-0.478799
K03832	0.00199342	-0.478799
K00003	0.00197542	-0.479174
K07239	0.00197542	-0.479174
K15986	0.00197542	-0.479174
K00184	0.00196648	-0.479362
K03547	0.00174929	-0.479385
K07403	0.00174446	-0.479493
K01081	0.00194869	-0.479737
K09940	0.00172767	-0.479874
K01190	0.00193985	-0.479925
K00566	0.00193105	-0.480113
K02906	0.00193105	-0.480113
K03179	0.00171622	-0.480135
K11744	0.0017051	-0.48039
K02902	0.00190485	-0.480675
K03631	0.00169178	-0.480698
K00651	0.00189619	-0.480863
K02956	0.00189619	-0.480863
K02492	0.00167967	-0.480979
K03980	0.00188756	-0.481051
K03770	0.00187897	-0.481238
K08282	0.00187897	-0.481238
K04083	0.00187041	-0.481426
K07106	0.00187041	-0.481426
K02022	0.00165172	-0.481636
K00955	0.00164699	-0.481748
K03593	0.0016281	-0.482199
K02887	0.00182814	-0.482364
K14155	0.00182814	-0.482364
K02890	0.00162029	-0.482387
K00001	0.00181147	-0.482739
K00937	0.00180318	-0.482927
K03088	0.00179493	-0.483114
K01658	0.00157726	-0.483435
K13895	0.00157413	-0.483512
K09806	0.00157026	-0.483608
K03307	0.00175418	-0.484053
K03587	0.00175418	-0.484053
K00641	0.00154129	-0.484331
K03271	0.00153588	-0.484467
K08483	0.00153283	-0.484544
K00333	0.00171424	-0.484991
K02669	0.00171424	-0.484991
K00162	0.00151438	-0.485013
K05970	0.00170635	-0.485178
K00067	0.00169067	-0.485553
K00281	0.00168288	-0.485741
K00332	0.0014803	-0.485893
K09121	0.00166739	-0.486116
K03818	0.00146635	-0.486259
K00560	0.00165969	-0.486304
K03500	0.00165969	-0.486304
K09778	0.00146116	-0.486395
K03722	0.001447	-0.486771
K01572	0.00163679	-0.486867
K02946	0.00163679	-0.486867
K09922	0.00163679	-0.486867
K03698	0.00144253	-0.48689
K03578	0.00162921	-0.487054
K07474	0.0014345	-0.487104
K01179	0.00143296	-0.487146
K02425	0.00142125	-0.487461
K02521	0.00142125	-0.487461
K08485	0.00142125	-0.487461
K11075	0.00142125	-0.487461
K11939	0.00142125	-0.487461
K13930	0.00142125	-0.487461
K00833	0.00160668	-0.487617
K02652	0.00141464	-0.48764
K02878	0.00159924	-0.487805
K07005	0.00159924	-0.487805
K01879	0.00139728	-0.488114
K02742	0.00139728	-0.488114
K03649	0.00139728	-0.488114
K03831	0.00139728	-0.488114
K04063	0.00139728	-0.488114
K07008	0.00139728	-0.488114
K07109	0.00139728	-0.488114
K09978	0.00139728	-0.488114
K12151	0.00139728	-0.488114
K03642	0.00139186	-0.488263
K02068	0.00157707	-0.488368
K03273	0.00138723	-0.488391
K00835	0.00156975	-0.488555
K01759	0.00156245	-0.488743
K02914	0.00156245	-0.488743
K03688	0.00137367	-0.488767
K03769	0.00137367	-0.488767
K04752	0.00137367	-0.488767
K05780	0.00137367	-0.488767
K06078	0.00137367	-0.488767
K06193	0.00137367	-0.488767
K06899	0.00137367	-0.488767
K07147	0.00137367	-0.488767
K07393	0.00137367	-0.488767
K09161	0.00137367	-0.488767
K09892	0.00137367	-0.488767
K12147	0.00137367	-0.488767
K18094	0.00137034	-0.48886
K01845	0.00136453	-0.489022
K09007	0.00136453	-0.489022
K00876	0.00154795	-0.489118
K03892	0.00154795	-0.489118
K00060	0.00135813	-0.489202
K03111	0.00154074	-0.489306
K02108	0.00153357	-0.489493
K06975	0.00152642	-0.489681
K02032	0.0013404	-0.489704
K07490	0.00133891	-0.489746
K01791	0.0015193	-0.489869
K04485	0.0015193	-0.489869
K00009	0.00132749	-0.490073
K00065	0.00132749	-0.490073
K00068	0.00132749	-0.490073
K00121	0.00132749	-0.490073
K00127	0.00132749	-0.490073
K00138	0.00132749	-0.490073
K00151	0.00132749	-0.490073
K00246	0.00132749	-0.490073
K00247	0.00132749	-0.490073
K00325	0.00132749	-0.490073
K00371	0.00132749	-0.490073
K00374	0.00132749	-0.490073
K00427	0.00132749	-0.490073
K01008	0.00132749	-0.490073
K01183	0.00132749	-0.490073
K01497	0.00132749	-0.490073
K02046	0.00132749	-0.490073
K02393	0.00132749	-0.490073
K02456	0.00132749	-0.490073
K02553	0.00132749	-0.490073
K02686	0.00132749	-0.490073
K02843	0.00132749	-0.490073
K02858	0.00132749	-0.490073
K03288	0.00132749	-0.490073
K03326	0.00132749	-0.490073
K03406	0.00132749	-0.490073
K03472	0.00132749	-0.490073
K03475	0.00132749	-0.490073
K03503	0.00132749	-0.490073
K03548	0.00132749	-0.490073
K03566	0.00132749	-0.490073
K03586	0.00132749	-0.490073
K03640	0.00132749	-0.490073
K03690	0.00132749	-0.490073
K03774	0.00132749	-0.490073
K03974	0.00132749	-0.490073
K04065	0.00132749	-0.490073
K04333	0.00132749	-0.490073
K04338	0.00132749	-0.490073
K04564	0.00132749	-0.490073
K04764	0.00132749	-0.490073
K05799	0.00132749	-0.490073
K05809	0.00132749	-0.490073
K05834	0.00132749	-0.490073
K05835	0.00132749	-0.490073
K05874	0.00132749	-0.490073
K06048	0.00132749	-0.490073
K06164	0.00132749	-0.490073
K06906	0.00132749	-0.490073
K07034	0.00132749	-0.490073
K07136	0.00132749	-0.490073
K07237	0.00132749	-0.490073
K07320	0.00132749	-0.490073
K07664	0.00132749	-0.490073
K07686	0.00132749	-0.490073
K07708	0.00132749	-0.490073
K07783	0.00132749	-0.490073
K07810	0.00132749	-0.490073
K08154	0.00132749	-0.490073
K08194	0.00132749	-0.490073
K08224	0.00132749	-0.490073
K08227	0.00132749	-0.490073
K08296	0.00132749	-0.490073
K08304	0.00132749	-0.490073
K08313	0.00132749	-0.490073
K08348	0.00132749	-0.490073
K08964	0.00132749	-0.490073
K08992	0.00132749	-0.490073
K09018	0.00132749	-0.490073
K09712	0.00132749	-0.490073
K09802	0.00132749	-0.490073
K09889	0.00132749	-0.490073
K09896	0.00132749	-0.490073
K09901	0.00132749	-0.490073
K09911	0.00132749	-0.490073
K09913	0.00132749	-0.490073
K10013	0.00132749	-0.490073
K10016	0.00132749	-0.490073
K10550	0.00132749	-0.490073
K10557	0.00132749	-0.490073
K10678	0.00132749	-0.490073
K10763	0.00132749	-0.490073
K11106	0.00132749	-0.490073
K11531	0.00132749	-0.490073
K11736	0.00132749	-0.490073
K11901	0.00132749	-0.490073
K11923	0.00132749	-0.490073
K11959	0.00132749	-0.490073
K12372	0.00132749	-0.490073
K13288	0.00132749	-0.490073
K13628	0.00132749	-0.490073
K13632	0.00132749	-0.490073
K13639	0.00132749	-0.490073
K13890	0.00132749	-0.490073
K13891	0.00132749	-0.490073
K13928	0.00132749	-0.490073
K14187	0.00132749	-0.490073
K14261	0.00132749	-0.490073
K14744	0.00132749	-0.490073
K15539	0.00132749	-0.490073
K15576	0.00132749	-0.490073
K15866	0.00132749	-0.490073
K16066	0.00132749	-0.490073
K16695	0.00132749	-0.490073
K17677	0.00132749	-0.490073
K18640	0.00132749	-0.490073
K18850	0.00132749	-0.490073
K19162	0.00132749	-0.490073
K19229	0.00132749	-0.490073
K19333	0.00132749	-0.490073
K19577	0.00132749	-0.490073
K00059	0.00149813	-0.490432
K09015	0.00149813	-0.490432
K00767	0.00149113	-0.490619
K02965	0.00149113	-0.490619
K06045	0.00149113	-0.490619
K19265	0.0013078	-0.490642
K00090	0.00130493	-0.490726
K00101	0.00130493	-0.490726
K00123	0.00130493	-0.490726
K00130	0.00130493	-0.490726
K00230	0.00130493	-0.490726
K00389	0.00130493	-0.490726
K00575	0.00130493	-0.490726
K00769	0.00130493	-0.490726
K00813	0.00130493	-0.490726
K00872	0.00130493	-0.490726
K00884	0.00130493	-0.490726
K00899	0.00130493	-0.490726
K01061	0.00130493	-0.490726
K01085	0.00130493	-0.490726
K01638	0.00130493	-0.490726
K01760	0.00130493	-0.490726
K01766	0.00130493	-0.490726
K01772	0.00130493	-0.490726
K01910	0.00130493	-0.490726
K02379	0.00130493	-0.490726
K02388	0.00130493	-0.490726
K02395	0.00130493	-0.490726
K02415	0.00130493	-0.490726
K02417	0.00130493	-0.490726
K02421	0.00130493	-0.490726
K02444	0.00130493	-0.490726
K02494	0.00130493	-0.490726
K02510	0.00130493	-0.490726
K02535	0.00130493	-0.490726
K02562	0.00130493	-0.490726
K02614	0.00130493	-0.490726
K02777	0.00130493	-0.490726
K02781	0.00130493	-0.490726
K02784	0.00130493	-0.490726
K03071	0.00130493	-0.490726
K03079	0.00130493	-0.490726
K03181	0.00130493	-0.490726
K03408	0.00130493	-0.490726
K03414	0.00130493	-0.490726
K03485	0.00130493	-0.490726
K03560	0.00130493	-0.490726
K03562	0.00130493	-0.490726
K03607	0.00130493	-0.490726
K03637	0.00130493	-0.490726
K03639	0.00130493	-0.490726
K03646	0.00130493	-0.490726
K03647	0.00130493	-0.490726
K03672	0.00130493	-0.490726
K03719	0.00130493	-0.490726
K03743	0.00130493	-0.490726
K03746	0.00130493	-0.490726
K03749	0.00130493	-0.490726
K03764	0.00130493	-0.490726
K03788	0.00130493	-0.490726
K03835	0.00130493	-0.490726
K03837	0.00130493	-0.490726
K03841	0.00130493	-0.490726
K04044	0.00130493	-0.490726
K04046	0.00130493	-0.490726
K04080	0.00130493	-0.490726
K04082	0.00130493	-0.490726
K04088	0.00130493	-0.490726
K04753	0.00130493	-0.490726
K04760	0.00130493	-0.490726
K05540	0.00130493	-0.490726
K05785	0.00130493	-0.490726
K05788	0.00130493	-0.490726
K05816	0.00130493	-0.490726
K06155	0.00130493	-0.490726
K06189	0.00130493	-0.490726
K06211	0.00130493	-0.490726
K06891	0.00130493	-0.490726
K06903	0.00130493	-0.490726
K06907	0.00130493	-0.490726
K06908	0.00130493	-0.490726
K06929	0.00130493	-0.490726
K07053	0.00130493	-0.490726
K07140	0.00130493	-0.490726
K07150	0.00130493	-0.490726
K07224	0.00130493	-0.490726
K07232	0.00130493	-0.490726
K07323	0.00130493	-0.490726
K07390	0.00130493	-0.490726
K07592	0.00130493	-0.490726
K07673	0.00130493	-0.490726
K07700	0.00130493	-0.490726
K07784	0.00130493	-0.490726
K07862	0.00130493	-0.490726
K08092	0.00130493	-0.490726
K08163	0.00130493	-0.490726
K08218	0.00130493	-0.490726
K08722	0.00130493	-0.490726
K08993	0.00130493	-0.490726
K09016	0.00130493	-0.490726
K09021	0.00130493	-0.490726
K09251	0.00130493	-0.490726
K09456	0.00130493	-0.490726
K09768	0.00130493	-0.490726
K09897	0.00130493	-0.490726
K09902	0.00130493	-0.490726
K09921	0.00130493	-0.490726
K09936	0.00130493	-0.490726
K09982	0.00130493	-0.490726
K09999	0.00130493	-0.490726
K10037	0.00130493	-0.490726
K10038	0.00130493	-0.490726
K10111	0.00130493	-0.490726
K10537	0.00130493	-0.490726
K10545	0.00130493	-0.490726
K10558	0.00130493	-0.490726
K10562	0.00130493	-0.490726
K10804	0.00130493	-0.490726
K10914	0.00130493	-0.490726
K11103	0.00130493	-0.490726
K11893	0.00130493	-0.490726
K12524	0.00130493	-0.490726
K12961	0.00130493	-0.490726
K13635	0.00130493	-0.490726
K13643	0.00130493	-0.490726
K13929	0.00130493	-0.490726
K13932	0.00130493	-0.490726
K14054	0.00130493	-0.490726
K14393	0.00130493	-0.490726
K15257	0.00130493	-0.490726
K15832	0.00130493	-0.490726
K18800	0.00130493	-0.490726
K18895	0.00130493	-0.490726
K18979	0.00130493	-0.490726
K03684	0.00130137	-0.49083
K10907	0.00129749	-0.490943
K03402	0.00147722	-0.490994
K01736	0.00129261	-0.491087
K07576	0.0014703	-0.491182
K02050	0.00128624	-0.491274
K03438	0.00146342	-0.49137
K06178	0.00146342	-0.49137
K00029	0.0012827	-0.491379
K00042	0.0012827	-0.491379
K00117	0.0012827	-0.491379
K00135	0.0012827	-0.491379
K00137	0.0012827	-0.491379
K00163	0.0012827	-0.491379
K00228	0.0012827	-0.491379
K00245	0.0012827	-0.491379
K00265	0.0012827	-0.491379
K00285	0.0012827	-0.491379
K00322	0.0012827	-0.491379
K00336	0.0012827	-0.491379
K00341	0.0012827	-0.491379
K00362	0.0012827	-0.491379
K00370	0.0012827	-0.491379
K00455	0.0012827	-0.491379
K00549	0.0012827	-0.491379
K00557	0.0012827	-0.491379
K00568	0.0012827	-0.491379
K00573	0.0012827	-0.491379
K00631	0.0012827	-0.491379
K00632	0.0012827	-0.491379
K00673	0.0012827	-0.491379
K00821	0.0012827	-0.491379
K00823	0.0012827	-0.491379
K00832	0.0012827	-0.491379
K00840	0.0012827	-0.491379
K00853	0.0012827	-0.491379
K00863	0.0012827	-0.491379
K00906	0.0012827	-0.491379
K00984	0.0012827	-0.491379
K00990	0.0012827	-0.491379
K01007	0.0012827	-0.491379
K01058	0.0012827	-0.491379
K01139	0.0012827	-0.491379
K01150	0.0012827	-0.491379
K01176	0.0012827	-0.491379
K01250	0.0012827	-0.491379
K01252	0.0012827	-0.491379
K01439	0.0012827	-0.491379
K01507	0.0012827	-0.491379
K01525	0.0012827	-0.491379
K01611	0.0012827	-0.491379
K01630	0.0012827	-0.491379
K01637	0.0012827	-0.491379
K01643	0.0012827	-0.491379
K01682	0.0012827	-0.491379
K01684	0.0012827	-0.491379
K01690	0.0012827	-0.491379
K01706	0.0012827	-0.491379
K01708	0.0012827	-0.491379
K01716	0.0012827	-0.491379
K01730	0.0012827	-0.491379
K01758	0.0012827	-0.491379
K01998	0.0012827	-0.491379
K01999	0.0012827	-0.491379
K02024	0.0012827	-0.491379
K02045	0.0012827	-0.491379
K02048	0.0012827	-0.491379
K02064	0.0012827	-0.491379
K02072	0.0012827	-0.491379
K02099	0.0012827	-0.491379
K02116	0.0012827	-0.491379
K02167	0.0012827	-0.491379
K02168	0.0012827	-0.491379
K02297	0.0012827	-0.491379
K02298	0.0012827	-0.491379
K02299	0.0012827	-0.491379
K02380	0.0012827	-0.491379
K02392	0.0012827	-0.491379
K02394	0.0012827	-0.491379
K02401	0.0012827	-0.491379
K02402	0.0012827	-0.491379
K02413	0.0012827	-0.491379
K02416	0.0012827	-0.491379
K02427	0.0012827	-0.491379
K02453	0.0012827	-0.491379
K02478	0.0012827	-0.491379
K02517	0.0012827	-0.491379
K02525	0.0012827	-0.491379
K02526	0.0012827	-0.491379
K02532	0.0012827	-0.491379
K02565	0.0012827	-0.491379
K02575	0.0012827	-0.491379
K02752	0.0012827	-0.491379
K02753	0.0012827	-0.491379
K02769	0.0012827	-0.491379
K02770	0.0012827	-0.491379
K02778	0.0012827	-0.491379
K02779	0.0012827	-0.491379
K02782	0.0012827	-0.491379
K02783	0.0012827	-0.491379
K02790	0.0012827	-0.491379
K02791	0.0012827	-0.491379
K02798	0.0012827	-0.491379
K02802	0.0012827	-0.491379
K02803	0.0012827	-0.491379
K02804	0.0012827	-0.491379
K02805	0.0012827	-0.491379
K02855	0.0012827	-0.491379
K03072	0.0012827	-0.491379
K03074	0.0012827	-0.491379
K03078	0.0012827	-0.491379
K03081	0.0012827	-0.491379
K03089	0.0012827	-0.491379
K03117	0.0012827	-0.491379
K03119	0.0012827	-0.491379
K03182	0.0012827	-0.491379
K03186	0.0012827	-0.491379
K03269	0.0012827	-0.491379
K03289	0.0012827	-0.491379
K03291	0.0012827	-0.491379
K03312	0.0012827	-0.491379
K03412	0.0012827	-0.491379
K03435	0.0012827	-0.491379
K03445	0.0012827	-0.491379
K03446	0.0012827	-0.491379
K03502	0.0012827	-0.491379
K03535	0.0012827	-0.491379
K03543	0.0012827	-0.491379
K03554	0.0012827	-0.491379
K03573	0.0012827	-0.491379
K03576	0.0012827	-0.491379
K03591	0.0012827	-0.491379
K03597	0.0012827	-0.491379
K03603	0.0012827	-0.491379
K03604	0.0012827	-0.491379
K03633	0.0012827	-0.491379
K03635	0.0012827	-0.491379
K03638	0.0012827	-0.491379
K03641	0.0012827	-0.491379
K03645	0.0012827	-0.491379
K03656	0.0012827	-0.491379
K03670	0.0012827	-0.491379
K03694	0.0012827	-0.491379
K03712	0.0012827	-0.491379
K03721	0.0012827	-0.491379
K03732	0.0012827	-0.491379
K03756	0.0012827	-0.491379
K03767	0.0012827	-0.491379
K03776	0.0012827	-0.491379
K03777	0.0012827	-0.491379
K03790	0.0012827	-0.491379
K03796	0.0012827	-0.491379
K03804	0.0012827	-0.491379
K03809	0.0012827	-0.491379
K03828	0.0012827	-0.491379
K03838	0.0012827	-0.491379
K03840	0.0012827	-0.491379
K03981	0.0012827	-0.491379
K04091	0.0012827	-0.491379
K04337	0.0012827	-0.491379
K04568	0.0012827	-0.491379
K04691	0.0012827	-0.491379
K04771	0.0012827	-0.491379
K04775	0.0012827	-0.491379
K05350	0.0012827	-0.491379
K05365	0.0012827	-0.491379
K05368	0.0012827	-0.491379
K05396	0.0012827	-0.491379
K05501	0.0012827	-0.491379
K05517	0.0012827	-0.491379
K05520	0.0012827	-0.491379
K05527	0.0012827	-0.491379
K05596	0.0012827	-0.491379
K05781	0.0012827	-0.491379
K05787	0.0012827	-0.491379
K05790	0.0012827	-0.491379
K05796	0.0012827	-0.491379
K05803	0.0012827	-0.491379
K05820	0.0012827	-0.491379
K05875	0.0012827	-0.491379
K05876	0.0012827	-0.491379
K05877	0.0012827	-0.491379
K05916	0.0012827	-0.491379
K05982	0.0012827	-0.491379
K06006	0.0012827	-0.491379
K06039	0.0012827	-0.491379
K06136	0.0012827	-0.491379
K06137	0.0012827	-0.491379
K06139	0.0012827	-0.491379
K06141	0.0012827	-0.491379
K06145	0.0012827	-0.491379
K06163	0.0012827	-0.491379
K06179	0.0012827	-0.491379
K06190	0.0012827	-0.491379
K06192	0.0012827	-0.491379
K06200	0.0012827	-0.491379
K06204	0.0012827	-0.491379
K06205	0.0012827	-0.491379
K06213	0.0012827	-0.491379
K06214	0.0012827	-0.491379
K06219	0.0012827	-0.491379
K06445	0.0012827	-0.491379
K06518	0.0012827	-0.491379
K06878	0.0012827	-0.491379
K06879	0.0012827	-0.491379
K06915	0.0012827	-0.491379
K06916	0.0012827	-0.491379
K06966	0.0012827	-0.491379
K06968	0.0012827	-0.491379
K07000	0.0012827	-0.491379
K07019	0.0012827	-0.491379
K07038	0.0012827	-0.491379
K07039	0.0012827	-0.491379
K07043	0.0012827	-0.491379
K07112	0.0012827	-0.491379
K07153	0.0012827	-0.491379
K07169	0.0012827	-0.491379
K07180	0.0012827	-0.491379
K07241	0.0012827	-0.491379
K07243	0.0012827	-0.491379
K07262	0.0012827	-0.491379
K07274	0.0012827	-0.491379
K07278	0.0012827	-0.491379
K07286	0.0012827	-0.491379
K07287	0.0012827	-0.491379
K07300	0.0012827	-0.491379
K07307	0.0012827	-0.491379
K07337	0.0012827	-0.491379
K07340	0.0012827	-0.491379
K07400	0.0012827	-0.491379
K07404	0.0012827	-0.491379
K07479	0.0012827	-0.491379
K07497	0.0012827	-0.491379
K07640	0.0012827	-0.491379
K07659	0.0012827	-0.491379
K07660	0.0012827	-0.491379
K07661	0.0012827	-0.491379
K07662	0.0012827	-0.491379
K07665	0.0012827	-0.491379
K07701	0.0012827	-0.491379
K07703	0.0012827	-0.491379
K07712	0.0012827	-0.491379
K07715	0.0012827	-0.491379
K07733	0.0012827	-0.491379
K07751	0.0012827	-0.491379
K07773	0.0012827	-0.491379
K07781	0.0012827	-0.491379
K07788	0.0012827	-0.491379
K07789	0.0012827	-0.491379
K07798	0.0012827	-0.491379
K08137	0.0012827	-0.491379
K08161	0.0012827	-0.491379
K08162	0.0012827	-0.491379
K08167	0.0012827	-0.491379
K08177	0.0012827	-0.491379
K08191	0.0012827	-0.491379
K08195	0.0012827	-0.491379
K08223	0.0012827	-0.491379
K08302	0.0012827	-0.491379
K08306	0.0012827	-0.491379
K08307	0.0012827	-0.491379
K08308	0.0012827	-0.491379
K08311	0.0012827	-0.491379
K08315	0.0012827	-0.491379
K08321	0.0012827	-0.491379
K08323	0.0012827	-0.491379
K08325	0.0012827	-0.491379
K08349	0.0012827	-0.491379
K08350	0.0012827	-0.491379
K08484	0.0012827	-0.491379
K08682	0.0012827	-0.491379
K08967	0.0012827	-0.491379
K09001	0.0012827	-0.491379
K09020	0.0012827	-0.491379
K09022	0.0012827	-0.491379
K09136	0.0012827	-0.491379
K09160	0.0012827	-0.491379
K09767	0.0012827	-0.491379
K09786	0.0012827	-0.491379
K09823	0.0012827	-0.491379
K09880	0.0012827	-0.491379
K09898	0.0012827	-0.491379
K09899	0.0012827	-0.491379
K09904	0.0012827	-0.491379
K09906	0.0012827	-0.491379
K09910	0.0012827	-0.491379
K09920	0.0012827	-0.491379
K09998	0.0012827	-0.491379
K10000	0.0012827	-0.491379
K10002	0.0012827	-0.491379
K10004	0.0012827	-0.491379
K10012	0.0012827	-0.491379
K10014	0.0012827	-0.491379
K10015	0.0012827	-0.491379
K10036	0.0012827	-0.491379
K10108	0.0012827	-0.491379
K10194	0.0012827	-0.491379
K10538	0.0012827	-0.491379
K10541	0.0012827	-0.491379
K10543	0.0012827	-0.491379
K10549	0.0012827	-0.491379
K10555	0.0012827	-0.491379
K10556	0.0012827	-0.491379
K10805	0.0012827	-0.491379
K10857	0.0012827	-0.491379
K11102	0.0012827	-0.491379
K11209	0.0012827	-0.491379
K11216	0.0012827	-0.491379
K11391	0.0012827	-0.491379
K11530	0.0012827	-0.491379
K11535	0.0012827	-0.491379
K11605	0.0012827	-0.491379
K11734	0.0012827	-0.491379
K11738	0.0012827	-0.491379
K11743	0.0012827	-0.491379
K11745	0.0012827	-0.491379
K11747	0.0012827	-0.491379
K11748	0.0012827	-0.491379
K11750	0.0012827	-0.491379
K11890	0.0012827	-0.491379
K11897	0.0012827	-0.491379
K11903	0.0012827	-0.491379
K11929	0.0012827	-0.491379
K11933	0.0012827	-0.491379
K11936	0.0012827	-0.491379
K12148	0.0012827	-0.491379
K12264	0.0012827	-0.491379
K12266	0.0012827	-0.491379
K12368	0.0012827	-0.491379
K12369	0.0012827	-0.491379
K12370	0.0012827	-0.491379
K12371	0.0012827	-0.491379
K12500	0.0012827	-0.491379
K12525	0.0012827	-0.491379
K12941	0.0012827	-0.491379
K12942	0.0012827	-0.491379
K12943	0.0012827	-0.491379
K12957	0.0012827	-0.491379
K12972	0.0012827	-0.491379
K12974	0.0012827	-0.491379
K13283	0.0012827	-0.491379
K13636	0.0012827	-0.491379
K13637	0.0012827	-0.491379
K13641	0.0012827	-0.491379
K13745	0.0012827	-0.491379
K13788	0.0012827	-0.491379
K13888	0.0012827	-0.491379
K13896	0.0012827	-0.491379
K13953	0.0012827	-0.491379
K14055	0.0012827	-0.491379
K14058	0.0012827	-0.491379
K14059	0.0012827	-0.491379
K14260	0.0012827	-0.491379
K14287	0.0012827	-0.491379
K14392	0.0012827	-0.491379
K14588	0.0012827	-0.491379
K14682	0.0012827	-0.491379
K15034	0.0012827	-0.491379
K15545	0.0012827	-0.491379
K15548	0.0012827	-0.491379
K15551	0.0012827	-0.491379
K15552	0.0012827	-0.491379
K15577	0.0012827	-0.491379
K15724	0.0012827	-0.491379
K15827	0.0012827	-0.491379
K15830	0.0012827	-0.491379
K15974	0.0012827	-0.491379
K16013	0.0012827	-0.491379
K16074	0.0012827	-0.491379
K16077	0.0012827	-0.491379
K16136	0.0012827	-0.491379
K16137	0.0012827	-0.491379
K16210	0.0012827	-0.491379
K16235	0.0012827	-0.491379
K17713	0.0012827	-0.491379
K18138	0.0012827	-0.491379
K18890	0.0012827	-0.491379
K18974	0.0012827	-0.491379
K18975	0.0012827	-0.491379
K18988	0.0012827	-0.491379
K19230	0.0012827	-0.491379
K19270	0.0012827	-0.491379
K19304	0.0012827	-0.491379
K19416	0.0012827	-0.491379
K19585	0.0012827	-0.491379
K19611	0.0012827	-0.491379
K06940	0.00128224	-0.491393
K01548	0.00144973	-0.491745
K01787	0.00144973	-0.491745
K06959	0.00126948	-0.491772
K03561	0.00144294	-0.491932
K06183	0.00126268	-0.491976
K07791	0.00124132	-0.492622
K01661	0.00140937	-0.492871
K00058	0.00122632	-0.493081
K02335	0.00122632	-0.493081
K02563	0.00139613	-0.493246
K03098	0.00121816	-0.493334
K02871	0.00138956	-0.493433
K04751	0.00138956	-0.493433
K13378	0.00138956	-0.493433
K00024	0.00138301	-0.493621
K07458	0.0012045	-0.493759
K13821	0.00137	-0.493996
K09761	0.00118806	-0.494277
K07657	0.0011873	-0.494301
K02564	0.00135069	-0.494559
K01142	0.00117551	-0.494676
K03797	0.00133795	-0.494934
K01698	0.00116383	-0.495051
K03490	0.00133162	-0.495122
K06941	0.00133162	-0.495122
K02037	0.00116093	-0.495145
K00208	0.00114724	-0.49559
K03664	0.00131278	-0.495685
K13497	0.00114364	-0.495708
K00100	0.00130656	-0.495872
K02356	0.00130036	-0.49606
K02013	0.00112094	-0.496459
K00854	0.00128192	-0.496623
K00817	0.00127583	-0.496811
K03272	0.00126976	-0.496998
K03327	0.00126976	-0.496998
K03733	0.00126976	-0.496998
K02316	0.0012577	-0.497373
K03671	0.0012577	-0.497373
K01579	0.00124574	-0.497749
K01270	0.0012398	-0.497936
K01524	0.001228	-0.498311
K15923	0.001228	-0.498311
K04656	0.00106593	-0.498335
K00286	0.00122213	-0.498499
K00380	0.00121048	-0.498874
K17836	0.00121048	-0.498874
K06442	0.00104792	-0.498968
K00942	0.00119892	-0.49925
K03775	0.00118746	-0.499625
K09808	0.00118746	-0.499625
K11175	0.00118746	-0.499625
K11991	0.00118746	-0.499625
K00339	0.00118177	-0.499812
K01207	0.00118177	-0.499812
K01414	0.00118177	-0.499812
K00791	0.0011761	-0.5
K03621	0.0011761	-0.5
K01358	0.00117046	-0.500188
K00655	0.001005	-0.500516
K02231	0.000996105	-0.500844
K01265	0.0011426	-0.501126
K01647	0.0011426	-0.501126
K11741	0.0011426	-0.501126
K15582	0.0011426	-0.501126
K00793	0.0011371	-0.501313
K01262	0.0011371	-0.501313
K02341	0.0011371	-0.501313
K03310	0.0011371	-0.501313
K00705	0.00113162	-0.501501
K05939	0.00113162	-0.501501
K07124	0.000976569	-0.501575
K00262	0.00112616	-0.501689
K01835	0.00112616	-0.501689
K05541	0.00112616	-0.501689
K01598	0.000971062	-0.501783
K01443	0.00112074	-0.501876
K01993	0.00112074	-0.501876
K00879	0.00111533	-0.502064
K07037	0.00111533	-0.502064
K13894	0.000953266	-0.502463
K02340	0.00109393	-0.502814
K06949	0.00107813	-0.503377
K01586	0.0010677	-0.503752
K02909	0.0010677	-0.503752
K01012	0.00106253	-0.50394
K03579	0.00105737	-0.504128
K01626	0.00105224	-0.504315
K00946	0.00104713	-0.504503
K01547	0.00104713	-0.504503
K00789	0.00103697	-0.504878
K00957	0.00103697	-0.504878
K15580	0.00103192	-0.505066
K14445	0.00101692	-0.505629
K01992	0.00101196	-0.505816
K03787	0.00101196	-0.505816
K00995	0.000997218	-0.506379
K04077	0.000992346	-0.506567
K00818	0.000987495	-0.506754
K08641	0.000977856	-0.507129
K02357	0.000973069	-0.507317
K03781	0.000973069	-0.507317
K01770	0.000968302	-0.507505
K01875	0.000968302	-0.507505
K01894	0.000825244	-0.507716
K09807	0.000958831	-0.50788
K09952	0.000817469	-0.508058
K00966	0.000954126	-0.508068
K02860	0.000954126	-0.508068
K07391	0.000954126	-0.508068
K02968	0.000949443	-0.508255
K09811	0.000949443	-0.508255
K00616	0.000944779	-0.508443
K01749	0.000944779	-0.508443
K03282	0.000944779	-0.508443
K12267	0.000944779	-0.508443
K00945	0.000940137	-0.50863
K02986	0.000940137	-0.50863
K02558	0.000804067	-0.508654
K01719	0.000935514	-0.508818
K02039	0.000935514	-0.508818
K00759	0.00092633	-0.509193
K09457	0.00092633	-0.509193
K00156	0.000917226	-0.509568
K03100	0.000908203	-0.509944
K03628	0.000903721	-0.510131
K00831	0.000899258	-0.510319
K01776	0.000899258	-0.510319
K06881	0.000899258	-0.510319
K09974	0.000764564	-0.510465
K00648	0.000894816	-0.510507
K00661	0.000894816	-0.510507
K01813	0.000894816	-0.510507
K06199	0.000894816	-0.510507
K00097	0.000890393	-0.510694
K00969	0.000890393	-0.510694
K02867	0.000890393	-0.510694
K00548	0.000885989	-0.510882
K02996	0.000885989	-0.510882
K05807	0.000877241	-0.511257
K01653	0.00073934	-0.511665
K03839	0.000864262	-0.51182
K00677	0.000859974	-0.512008
K00912	0.000855706	-0.512195
K02000	0.000855706	-0.512195
K03665	0.000851456	-0.512383
K00335	0.000843012	-0.512758
K01159	0.000843012	-0.512758
K00640	0.000838819	-0.512946
K01588	0.000838819	-0.512946
K03594	0.000838819	-0.512946
K04567	0.000838819	-0.512946
K07051	0.000712755	-0.51297
K00806	0.00082635	-0.513508
K02358	0.00082635	-0.513508
K01633	0.00082223	-0.513696
K02361	0.00082223	-0.513696
K03771	0.00082223	-0.513696
K07085	0.000818129	-0.513884
K03296	0.000814047	-0.514071
K07098	0.000814047	-0.514071
K01232	0.000690281	-0.514107
K19271	0.000809982	-0.514259
K09819	0.000685459	-0.514355
K07040	0.000805936	-0.514447
K01938	0.000801907	-0.514634
K03550	0.000801907	-0.514634
K01893	0.000797897	-0.514822
K09747	0.00067464	-0.514918
K02227	0.000793905	-0.515009
K01495	0.00078993	-0.515197
K01812	0.00078993	-0.515197
K02493	0.00078993	-0.515197
K00215	0.000785974	-0.515385
K03531	0.000785974	-0.515385
K03524	0.000663973	-0.515481
K01489	0.000782035	-0.515572
K03501	0.000778113	-0.51576
K03686	0.000778113	-0.51576
K00991	0.00077421	-0.515947
K02838	0.00077421	-0.515947
K02342	0.000770323	-0.516135
K03150	0.000770323	-0.516135
K00850	0.000766455	-0.516323
K00981	0.000766455	-0.516323
K03324	0.000766455	-0.516323
K00600	0.000762603	-0.51651
K11070	0.000762603	-0.51651
K02029	0.000758769	-0.516698
K00567	0.000754952	-0.516886
K01662	0.000754952	-0.516886
K04761	0.000754952	-0.516886
K00625	0.000751153	-0.517073
K02926	0.000751153	-0.517073
K03274	0.000632869	-0.51717
K03305	0.00074737	-0.517261
K07566	0.00074737	-0.517261
K00077	0.000743605	-0.517448
K00147	0.000743605	-0.517448
K00796	0.000743605	-0.517448
K01966	0.000743605	-0.517448
K02110	0.000743605	-0.517448
K02551	0.000743605	-0.517448
K00014	0.000739856	-0.517636
K00765	0.000739856	-0.517636
K03585	0.000739856	-0.517636
K01151	0.000736124	-0.517824
K03040	0.00073241	-0.518011
K01745	0.000728712	-0.518199
K06177	0.000728712	-0.518199
K00240	0.00072503	-0.518386
K11720	0.000721366	-0.518574
K14170	0.000721366	-0.518574
K08678	0.000606319	-0.518671
K00845	0.000717718	-0.518762
K02004	0.000717718	-0.518762
K00826	0.000710471	-0.519137
K02111	0.000710471	-0.519137
K07164	0.000710471	-0.519137
K11717	0.000710471	-0.519137
K00278	0.000706872	-0.519325
K01258	0.000706872	-0.519325
K03574	0.000590235	-0.51961
K01696	0.000699724	-0.5197
K00858	0.000696174	-0.519887
K03387	0.000696174	-0.519887
K11753	0.000585137	-0.519912
K03517	0.00069264	-0.520075
K01077	0.000689122	-0.520263
K01130	0.00068562	-0.52045
K01657	0.00068562	-0.52045
K01744	0.00068562	-0.52045
K06217	0.00068562	-0.52045
K00800	0.000575745	-0.520475
K03636	0.000573681	-0.520599
K00343	0.000678665	-0.520826
K03644	0.000678665	-0.520826
K07318	0.000678665	-0.520826
K14347	0.00067521	-0.521013
K01206	0.000671772	-0.521201
K02426	0.000668349	-0.521388
K03320	0.000668349	-0.521388
K00989	0.000558875	-0.521507
K10563	0.000664942	-0.521576
K01809	0.000557364	-0.5216
K02584	0.000555856	-0.521694
K02904	0.000661551	-0.521764
K00763	0.000658174	-0.521951
K01887	0.000658174	-0.521951
K04773	0.000658174	-0.521951
K01126	0.000654814	-0.522139
K01251	0.000654814	-0.522139
K00919	0.000651469	-0.522326
K01639	0.000544883	-0.522384
K00012	0.000644824	-0.522702
K02003	0.000641524	-0.522889
K04078	0.000641524	-0.522889
K08998	0.000535439	-0.522987
K00426	0.000634971	-0.523265
K02961	0.000631716	-0.523452
K03498	0.000631716	-0.523452
K04763	0.000631716	-0.523452
K03073	0.000527891	-0.523477
K00382	0.000628477	-0.52364
K00956	0.000628477	-0.52364
K07259	0.000628477	-0.52364
K01425	0.000625253	-0.523827
K06287	0.000625253	-0.523827
K00254	0.000520744	-0.523946
K00340	0.000622043	-0.524015
K01918	0.000622043	-0.524015
K02536	0.000622043	-0.524015
K02501	0.000618848	-0.524203
K03572	0.000618848	-0.524203
K01673	0.000615668	-0.52439
K01271	0.000612502	-0.524578
K03800	0.000606215	-0.524953
K04047	0.000606215	-0.524953
K01834	0.000603093	-0.525141
K02528	0.000603093	-0.525141
K00350	0.000599985	-0.525328
K00604	0.000599985	-0.525328
K02434	0.000599985	-0.525328
K05808	0.000599985	-0.525328
K02835	0.000596892	-0.525516
K03559	0.000596892	-0.525516
K02879	0.000593813	-0.525704
K07148	0.000593813	-0.525704
K01104	0.000590749	-0.525891
K01667	0.000587698	-0.526079
K01810	0.000578631	-0.526642
K06281	0.000480971	-0.526666
K07088	0.000575637	-0.526829
K00790	0.000572657	-0.527017
K11996	0.000572657	-0.527017
K01990	0.00056969	-0.527205
K02886	0.000566737	-0.527392
K00930	0.000563798	-0.52758
K07568	0.000563798	-0.52758
K02527	0.000466879	-0.527679
K02495	0.000552178	-0.52833
K00145	0.000549307	-0.528518
K00554	0.000549307	-0.528518
K05515	0.000549307	-0.528518
K02078	0.000546449	-0.528705
K04069	0.000546449	-0.528705
K15977	0.000546449	-0.528705
K00013	0.000537955	-0.529268
K00812	0.00053515	-0.529456
K02523	0.00053515	-0.529456
K01923	0.000532359	-0.529644
K02916	0.000532359	-0.529644
K00954	0.00052958	-0.529831
K01738	0.000524062	-0.530206
K03590	0.000524062	-0.530206
K01186	0.000521322	-0.530394
K00606	0.000515881	-0.530769
K01737	0.000515881	-0.530769
K06180	0.000515881	-0.530769
K01092	0.00051318	-0.530957
K01409	0.000510491	-0.531144
K01546	0.000510491	-0.531144
K01885	0.000505152	-0.53152
K00053	0.000502501	-0.531707
K01740	0.000502501	-0.531707
K02529	0.000502501	-0.531707
K03575	0.000502501	-0.531707
K03340	0.000499862	-0.531895
K04075	0.000499862	-0.531895
K01956	0.000497236	-0.532083
K02837	0.000494623	-0.53227
K03281	0.000494623	-0.53227
K09769	0.000404919	-0.532483
K00330	0.000489433	-0.532645
K01783	0.000489433	-0.532645
K07107	0.000489433	-0.532645
K01000	0.000484291	-0.533021
K03630	0.000484291	-0.533021
K00036	0.000481739	-0.533208
K03499	0.000481739	-0.533208
K07447	0.000481739	-0.533208
K11645	0.000481739	-0.533208
K01814	0.000474154	-0.533771
K02954	0.000474154	-0.533771
K09903	0.000474154	-0.533771
K00602	0.00047165	-0.533959
K00334	0.000469157	-0.534146
K01714	0.000469157	-0.534146
K02931	0.000469157	-0.534146
K03924	0.000469157	-0.534146
K00338	0.000466677	-0.534334
K00891	0.000466677	-0.534334
K01649	0.000466677	-0.534334
K02437	0.000466677	-0.534334
K06142	0.000466677	-0.534334
K12373	0.000466677	-0.534334
K02959	0.000464208	-0.534522
K02933	0.000461751	-0.534709
K03386	0.000461751	-0.534709
K01951	0.000459305	-0.534897
K03217	0.000459305	-0.534897
K04043	0.000459305	-0.534897
K07462	0.000456871	-0.535084
K02065	0.000454449	-0.535272
K00873	0.000452039	-0.53546
K02863	0.000452039	-0.53546
K01972	0.000449639	-0.535647
K01929	0.000447252	-0.535835
K03092	0.000447252	-0.535835
K05810	0.000447252	-0.535835
K00275	0.000444875	-0.536023
K06158	0.00044251	-0.53621
K03629	0.000440157	-0.536398
K00656	0.000437814	-0.536585
K00099	0.000435483	-0.536773
K05837	0.000435483	-0.536773
K00652	0.000355655	-0.536798
K01889	0.000433163	-0.536961
K02115	0.000433163	-0.536961
K00997	0.000352833	-0.537061
K00605	0.000428556	-0.537336
K02982	0.000428556	-0.537336
K03149	0.000428556	-0.537336
K00860	0.00034865	-0.537455
K01903	0.000423993	-0.537711
K15460	0.000423993	-0.537711
K01704	0.000421728	-0.537899
K02016	0.000419474	-0.538086
K02687	0.000419474	-0.538086
K03979	0.000410565	-0.538837
K03584	0.000406175	-0.539212
K09013	0.000406175	-0.539212
K00927	0.000403996	-0.5394
K01911	0.000403996	-0.5394
K06041	0.000403996	-0.5394
K07560	0.000403996	-0.5394
K06920	0.000397521	-0.539962
K01685	0.000395384	-0.54015
K02314	0.000393257	-0.540338
K03147	0.000393257	-0.540338
K03654	0.000393257	-0.540338
K06173	0.00039114	-0.540525
K03183	0.000380709	-0.541463
K03525	0.000380709	-0.541463
K00297	0.000378653	-0.541651
K06911	0.000376607	-0.541839
K00979	0.000374571	-0.542026
K01991	0.000300924	-0.542273
K00052	0.000370528	-0.542402
K02109	0.000370528	-0.542402
K03545	0.000366525	-0.542777
K01703	0.000364538	-0.542964
K02911	0.000364538	-0.542964
K00384	0.000362561	-0.543152
K01867	0.000362561	-0.543152
K10716	0.000360594	-0.54334
K02913	0.000358636	-0.543527
K03527	0.000358636	-0.543527
K07001	0.000358636	-0.543527
K00748	0.000354748	-0.543902
K00847	0.000354748	-0.543902
K02036	0.000354748	-0.543902
K03703	0.000354748	-0.543902
K00658	0.000352819	-0.54409
K00762	0.000352819	-0.54409
K00928	0.000350899	-0.544278
K01915	0.000348989	-0.544465
K02015	0.000348989	-0.544465
K03118	0.000348989	-0.544465
K00931	0.000347088	-0.544653
K02884	0.000347088	-0.544653
K03110	0.000347088	-0.544653
K02038	0.000343313	-0.545028
K00971	0.00034144	-0.545216
K03530	0.00034144	-0.545216
K00783	0.000337721	-0.545591
K01613	0.000337721	-0.545591
K01939	0.000337721	-0.545591
K01056	0.000335875	-0.545779
K03687	0.000335875	-0.545779
K03624	0.000334038	-0.545966
K03748	0.000334038	-0.545966
K03474	0.000332211	-0.546154
K00970	0.000323207	-0.547092
K05595	0.000323207	-0.547092
K06942	0.000323207	-0.547092
K00859	0.000321433	-0.54728
K01752	0.000321433	-0.54728
K00337	0.000319667	-0.547467
K14652	0.000319667	-0.547467
K16363	0.000316163	-0.547842
K01447	0.000314423	-0.54803
K01778	0.000314423	-0.54803
K03544	0.000314423	-0.54803
K06153	0.000312693	-0.548218
K01129	0.000310971	-0.548405
K01462	0.000310971	-0.548405
K01689	0.000310971	-0.548405
K01817	0.000310971	-0.548405
K02428	0.000310971	-0.548405
K03650	0.000310971	-0.548405
K03177	0.000309257	-0.548593
K06168	0.000307552	-0.54878
K03284	0.000304167	-0.549156
K06131	0.000302488	-0.549343
K02313	0.000300816	-0.549531
K02992	0.000300816	-0.549531
K06969	0.000299153	-0.549719
K14441	0.000299153	-0.549719
K01091	0.000295852	-0.550094
K00342	0.000290961	-0.550657
K02066	0.000289348	-0.550844
K01735	0.000286144	-0.55122
K00940	0.000275182	-0.552533
K02895	0.000273647	-0.55272
K02990	0.000267585	-0.553471
K06861	0.0002646	-0.553846
K03470	0.000261645	-0.554221
K05601	0.000260178	-0.554409
K00609	0.000258719	-0.554597
K01881	0.000252956	-0.555347
K00788	0.000250119	-0.555722
K02881	0.000248711	-0.55591
K03596	0.000248711	-0.55591
K00773	0.00024731	-0.556098
K03975	0.00024731	-0.556098
K07460	0.00024731	-0.556098
K01624	0.000241777	-0.556848
K15633	0.000241777	-0.556848
K03169	0.000233688	-0.557974
K11749	0.000233688	-0.557974
K02500	0.000232364	-0.558161
K01591	0.000231046	-0.558349
K01491	0.000227134	-0.558912
K01937	0.000225843	-0.559099
K07024	0.000219489	-0.560038
K01883	0.000218238	-0.560225
K01711	0.000216993	-0.560413
K03152	0.000216993	-0.560413
K01609	0.000214522	-0.560788
K02619	0.000167178	-0.560814
K03210	0.000213296	-0.560976
K00610	0.000210864	-0.561351
K02520	0.000206074	-0.562101
K02113	0.000203716	-0.562477
K01868	0.000202546	-0.562664
K02899	0.000202546	-0.562664
K02876	0.000197928	-0.563415
K03424	0.000194526	-0.563977
K07735	0.000190074	-0.564728
K02952	0.000187882	-0.565103
K02518	0.000185713	-0.565478
K01892	0.000179342	-0.566604
K02346	0.000178299	-0.566792
K01961	0.000176231	-0.567167
K00939	0.000174184	-0.567542
K00331	0.000173169	-0.56773
K02338	0.000160449	-0.570169
K07646	0.000147702	-0.572795
K03801	0.000141679	-0.574109
K01940	0.000140837	-0.574296
K01866	0.000136695	-0.575235
K03215	0.000125677	-0.577861
K03154	9.19e-05	-0.578639
K03773	0.000112013	-0.581426
K01695	0.000106023	-0.583114
K00615	0.000101568	-0.584428
K00287	8.12e-05	-0.591182
